# Supplementary material for: An IL-2-grafted antibody immunotherapy with potent efficacy against metastatic cancer
Source: Nat Commun. 2020 Dec 22;11:6440. doi: 10.1038/s41467-020-20220-1 (PMC7755894; doi:10.1038/s41467-020-20220-1)
Supplement: Supplementary file 4 — Source Data [file 41467_2020_20220_MOESM4_ESM.xlsx]

## Sheet: Fig.2
a	hIL-2 (nM)	hIL-2		hIL-2/NARA1		NARA1leukin
	10	1.28	1.369	1.562	1.595	1.5	1.51
	2	1.161	1.269	1.499	1.518	1.301	1.463
	0.4	0.932	0.995	0.948	0.982	1.355	1.428
	0.08	0.455	0.461	0.559	0.446	0.817	0.898
	0.016	0.162	0.234	0.16	0.149	0.299	0.302
	0.0032	0.067	0.167	0.173	0.075	0.109	0.114
	0.00064	0.052	0.057	0.052	0.055	0.058	0.072
	1e-05	0.052	0.132	0.056	0.067	0.057	0.052
b	hIL-2 (nM)	hIL-2		hIL-2/NARA1		NARA1leukin
	10	2.347	2.371	1.26	1.391	0.171	0.175
	2	1.78	1.787	0.857	0.841	0.12	0.077
	0.4	0.87	0.808	0.293	0.244	0.071	0.063
	0.08	0.196	0.194	0.081	0.087	0.058	0.046
	0.016	0.091	0.124	0.049	0.062	0.091	0.06
	0.0032	0.055	0.053	0.059	0.062	0.051	0.056
	0.00064	0.067	0.052	0.066	0.051	0.048	0.08
	1e-05	0.167	0.061	0.105	0.089	0.136	0.056
c	Cytotoxic T cells
		hIL-2				hIL-2/NARA1 (1:1)				hIL-2/NARA1 (2:1)				NARA1leukin				media
	100	298	220	354	292	257	195	258	228	250	176	287	231	299	202	302	249
	10	248	215	283	231	150	116	161	132	151	121	162	145	254	201	259	236
	1	158	128	182	145	108	89.9	109	89.7	109	101	110	97.6	134	105	142	117
	0.1	95.5	104	126	109	98.5	92	95.3	74.6	96.1	89.5	92.7	77.6	92.2	94.1	93.1	79.3
	0.01	101	90.9	103	82.3	95.6	91	90.5	69.7	94.2	79.6	91.1	70.9	89.3	89.3	88.7	75.9
	0.001	94.4	86.4	98.6	76.4	96	83.4	93.2	70	92.6	81.1	90.7	71.5	87.5	78.4	90.1	75.5
																		93.9	78.7	90.5	67.6
	CD3- CD56+ NK cells
		hIL-2				hIL-2/NARA1 (1:1)				hIL-2/NARA1 (2:1)				NARA1leukin				media
	100	192	140	219	209	187	141	188	195	182	129	203	193	188	127	190	183
	10	183	155	202	197	168	127	180	174	170	122	174	176	177	146	190	203
	1	143	112	162	152	115	88.5	121	118	115	103	125	128	176	130	172	196
	0.1	93.6	92.6	104	111	97.2	87.3	90	82.1	95.3	86.8	88.9	85.6	169	124	161	164
	0.01	97.1	86.2	94.5	89.6	94.1	87.4	83.7	70.4	93.5	77	86.4	70.9	114	92	111	94.2
	0.001	93.3	82	91.6	76.8	95.5	79.2	88.5	68.1	91.6	77.9	83.3	71.7	89.6	76	87.3	77
																		95.8	75.4	85.2	69.8
	CD4+ CD25+ T cells
		hIL-2				hIL-2/NARA1 (1:1)				hIL-2/NARA1 (2:1)				NARA1leukin				media
	100	351	268	364	322	342	255	299	286	331	196	322	282	355	222	309	264
	10	337	308	337	308	309	256	293	265	320	207	286	271	292	231	250	228
	1	327	261	329	292	283	179	268	236	306	213	273	248	158	120	122	112
	0.1	216	244	300	278	247	173	216	174	235	181	207	171	124	112	84.8	80.2
	0.01	267	176	238	193	162	124	111	90.2	151	141	114	93.3	115	104	81.9	79.7
	0.001	178	122	149	120	135	101	90.5	73.8	123	116	97.1	83.3	115	93.6	83.4	78.7
																		116	95.1	83.5	69.8
d	CD8+ T cells
		hIL-2			hIL-2/NARA1 (1:1)			hIL-2/NARA1 (2:1)			NARA1leukin			media
	1000	397	232	415	328	210	342	357	212	330	380	203	350
	100	333	176	350	174	112	184	196	110	179	318	146	284
	10	153	95.7	183	57.8	42.7	58.8	55.8	42.6	60.2	126	69.8	123
	1	59	40.9	64.3	31.5	27.6	34.2	33.5	27.5	31.6	46.5	30.7	40.7
	0.1	33.2	28.9	37.7	29.7	25.3	28.9	28.1	22.5	26.9	36.1	21.5	26.1
	0.01	26	25.9	32.6	25.9	23.7	26.7	24.6	22.2	25.5	27.4	20.8	23.6
	0.001	30.5	23.2	30.4	28	24.1	25.5	29.2	22	23.3	32.8	20.8	22
														35.8	22.8	20.7
	CD3- NK1.1+ cells
		hIL-2			hIL-2/NARA1 (1:1)			hIL-2/NARA1 (2:1)			NARA1leukin			media
	1000	151	105	160	154	111	126	166	105	129	153	97.1	125
	100	162	92.8	149	168	93.2	141	164	88.8	140	168	83.2	134
	10	148	84.2	146	131	67.7	115	113	66.7	116	147	79.2	132
	1	93.4	46	85.9	50.4	33.3	54.5	59.2	33.6	49	96.2	49.4	87.8
	0.1	35.4	24.1	35.9	29.9	20.5	27.1	30.1	19	22.9	48.9	24.2	35.7
	0.01	25.4	20.7	27.1	25.3	18.5	21.8	23.1	16.4	21.4	24.7	17.8	22.3
	0.001	27.8	18.3	24.2	26.5	18.5	20.7	26.3	17.2	18.8	28.4	17.1	19.4
														27.4	25	17.7
	CD4+ CD25+ T cells
		hIL-2			hIL-2/NARA1 (1:1)			hIL-2/NARA1 (2:1)			NARA1leukin			media
	1000	464	344	435	440	371	393	459	375	390	428	322	365
	100	459	318	412	436	337	396	431	314	381	354	259	311
	10	471	319	417	466	310	382	392	307	354	135	242	144
	1	530	292	372	408	300	374	425	314	355	48	186	57.7
	0.1	479	298	404	394	255	352	389	244	302	48.7	169	43.9
	0.01	402	300	367	216	207	273	269	207	251	35.6	174	43
	0.001	305	183	368	240	192	189	219	202	138	41.6	174	39.9
														40.5	49.9	39.5

## Sheet: Fig.3
a	time (h)	hIL-2 (1 μg)		hIL-2/NARA1 (1 μg /5 μg )						NARA1leukin (1 μg)		NARA1leukin (0.5 μg)
	0	0.102	0.115	0.102	0.115					0.102	0.115	0.102	0.115
	0.5	1.537	0.653	1.333	0.986	0.966	1.198	1.115	0.813	2.958	2.944	2.68	1.96
	4	0.347	0.144	0.925	2.398	1.621	1.553	1.957	1.953	3.227	2.956	2.514	2.163
	8	0.149	0.173	0.657	1.204	1.455	1.478	1.742	0.209	2.96	2.953	2.547	2.425
	24	0.315	0.23	0.4	0.288	0.901	1.018	0.847	0.95	2.829	2.67	2.106	1.855
	48	0.157	0.127	0.087	0.132	0.207	0.305	0.175	0.139	2.407	2.244	1.264	1.403
	72	0.153	0.183	0.107	0.122	0.077	0.076	0.082	0.091	1.234	0.958	0.616	0.584
	96	0.253	0.275	0.12	0.191		0.172			0.435	0.435	0.445	0.308
c	pSTAT5
		hIL-2					hIL-2/NARA1					NARA1leukin					PBS
	2h	4.67	6.52	4.05	5.3	26.6	16.2	42.4	4.85	66.1	50	19.2	3.66	15.9	20.2	9.2
	1d	1.91	2.4	2.4	2.16	3.81	1.7	2.02	12.9	13.9	16.3	29.3	31.1	12.5	9.78	10.9
	2d	1.57	1.76	2	1.86	3.61	2.28	1.11	6.05	3.59	4.2	30.9	21.4	14.5	9.66	14.9
	4d	2.86	2.79	1.73	1.52	2.17	0.77	0.93	1.04	0.86	0.93	10.9	8.82	1.84	1.22	1.41
	8d	2.04	2.35	2.27	2.11	1.18	1.45	2.46	1.88	1.28	1.62	1.96	1.9	1.03	0.92	1.95
																	2.85	1.89	1.62	1.79	5.48
	Ki67
		hIL-2					hIL-2/NARA1					NARA1leukin					PBS
	2h	5.33	6.2	10.5	12.2	9.98	10.2	10.6	7.54	8	9.2	8.82	10.3	11.4	11.5	9.5
	1d	7.11	6.31	17.6	14	10.2	38.6	13.2	20.3	16.1	19.1	14.4	12.5	24.8	20.5	13.7
	2d	11.5	11.7	14.7	16.3	12.2	68.1	56.4	64.4	54.3	61.5	62.7	57.3	61.4	60.2	46.5
	4d	10.8	10.2	17.1	13.9	13.5	67.3	64.6	58.7	40.1	59.7	61.5	83.3	14.8	83	71.1
	8d	5.94	5.65	11.7	12.3	9.07	10.4	8.72	11.5	7.29	7.54	2.97	3.97	19.6	20.6	8.64
																	6.23	5.66	12.3	10.6	12.3
	Cell counts
		hIL-2					hIL-2/NARA1					NARA1leukin					PBS
	2h	4290240	5123720	5474000	9794400	12423680	7741800	6030640	6995520	15310720	8040000	6937920	7468560	10004520	6226600	7546080
	1d	7964000	5852000	8494080	8427240	14287680	7344400	13722720	7332000	7614240	6973680	6224960	7344000	6920640	7110000	9483360
	2d	6519440	15954560	9397080	8487040	5260640	9821040	13065040	11584640	11336160	8278920	9565920	11135400	11497120	9865800	10039080
	4d	10020000	4632000	8601600	10227120	9339120	13009920	14907600	13802000	9576960	23241600	10062000	23838000	7414400	39060000	24654000
	8d	6010400	4662880	5164800	8155080	9715200	8112320	4412800	9736080	13867200	8610400	8084800	9368400	12116000	14227200	8656400
																	6259680	5668080	17141760	10223360	8102400
d	pSTAT5
		hIL-2					hIL-2/NARA1					NARA1leukin					PBS
	2h	7.56	12.5	10.7	13.7		44.9	50.4	21.4	70.9	67.3	46.5	12.6	34.2	42.5	29.4
	1d	3.51	2.94	1.69	1.25	2.8	1.13	1.22	24	24.5	26.4	43.9	50.1	27.1	24.3	28.8
	2d	2.02	1.41	0.52	1.02	2.95	5.73	1.53	14.4	5.95	8.73	44.7	29.1	30.4	21.3	29.2
	4d	2.65	2.59	0.62	0.57	1.1	0.48	0.4	0.81	0.74	0.9	13.7	8.26	0.81	0.84	1.11
	8d	2.84	2.15	0.73	0.51	0.79	0.69	0.92	2.14	1.35	1.62	2.15	1.81	0.44	0.39	3.3
																	2.59	2.35	1.15	0.63	4.12
	Ki67
		hIL-2					hIL-2/NARA1					NARA1leukin					PBS
	2h	8.01	7.53	14.5	17.7	24.5	12.1	12.5	17.7	16	14	11.8	28	15	14.6	12.9
	1d	13.9	8.01	28	17.6	15.9	35.9	20.4	20.7	13.6	17.9	20.1	20.1	36.1	34.4	35.9
	2d	41.7	27.7	26	43	20.2	87.9	89.4	94.5	92.1	95.8	93.9	94.2	86.1	86.4	95.5
	4d	26.7	21.2	40.9	34.2	29.1	97.7	95.1	94.1	89.5	95.2	93	96.9		96.2	93.1
	8d	4.88	3.37	10.9	12.9	13.9	8.97	8.93	8.18	9.14	4.62	2.6	2.28	35.8	35.1	8.51
																	10.3	6.99	12.9	13	15.1
	Cell counts
		hIL-2					hIL-2/NARA1					NARA1leukin					PBS
	2h	1416960	1266720	1020000	1946160	2785200	1846200	1046640	1887680	2545000	1591920	1468800	1163800	2345800	1359920	1611600
	1d	1914000	1786400	2262560	2312000	3337400	686280	2874080	263200	320160	305760	619360	1009800	612360	414000	353280
	2d	1779680	4708240	3227280	2682000	1458240	1452560	3293840	883200	936320	422240	1927200	2519200	2403680	1801800	821040
	4d	2765520	1598040	2844800	2445840	2602920	6364160	4354200	5011600	2889600	6735760	5916800	16651800	2352000	27602400	25593200
	8d	1610400	1381880	1632000	2342520	1236480	2188720	1607200	1924240	2259840	806080	2040760	1873680	3187440	3453440	1795880
																	1199520	1488080	5184000	2868800	2854400
e	pSTAT5
		hIL-2					hIL-2/NARA1					NARA1leukin					PBS
	2h	81.6	78.2	91.2	92.2	97	83	92.7	52.3	95.7	94.8	31.3	14.4	28.6	28.2	21
	1d	9.81	11.8	10.3	9.61	17.5	10.8	9.95	44.4	47.1	49.7	36.5	35.8	16.3	11.4	18.8
	2d	9.59	11	9.49	9.1	23.5	26.1	9.32	29	19.1	23.4	25.8	17.7	16.4	13	18.8
	4d	15.1	11	11.3	8.73	13.7	6.26	6.67	9.03	7.31	5.42	19.5	15.7	11.7	7.41	7.69
	8d	12.2	7.73	13	10.9	0.54	9.8	12.1	15.2	14.7	11.4	20.1	17.5	13	16	12.6
																	14.4	12.7	12.2	8.74	27.1
	Ki67
		hIL-2					hIL-2/NARA1					NARA1leukin					PBS
	2h	12.7	13	16.3	15.4	15.7	14.7	15.2	11.8	12.7	15.9	12.4	13.1	13.8	14.3	12.9
	1d	19	16.2	28.5	21.8	17.2	42.3	18	22.7	18.9	21.8	18.8	20.3	22.3	15.8	15.7
	2d	22	23.2	19.6	22.9	12.2	65.8	55	56.1	51.9	56.6	36.1	28.3	26.5	27.6	19.7
	4d	20.2	17.7	20.8	17	15.5	58.8	52.2	51.7	43.7	50	16.5	24.4	18.1	22.4	16.3
	8d	11.4	9.22	15.3	15.1	10.4	15.5	14	13.3	14.5	9.34	16.6	16.7	20.1	21.1	11.3
																	12.4	12.3	17.8	13.7	15.6
	Cell counts
		hIL-2					hIL-2/NARA1					NARA1leukin					PBS
	2h	715040	1128680	625600	1246560	1907440	948600	647920	1554560	2585720	1206000	1175040	1457280	1179240	764000	1213440
	1d	1859000	1337600	1491520	1456560	2796200	1348480	2408560	1372400	1475520	1552320	1372000	1621800	1487160	1449000	1678080
	2d	1098680	3536320	1233960	1013200	854560	1430880	2033040	2576000	2825680	2895360	1121280	1742000	1433520	1033200	1592320
	4d	1897120	941840	1131200	1052640	1582680	1492480	1845000	2398600	1754400	3873600	825600	1252800	963200	1640520	2371480
	8d	1100000	1165720	627200	1001160	1324800	993960	436800	1751920	1887480	1319040	632440	1122520	857440	1374080	1369520
																	1380960	1145320	1912320	1395280	1356800

## Sheet: Fig.4
b, c	days	PBS															IL-2/NARA1 (0.5 μg)															IL-2/NARA1 (1.5 μg)												NARA1leukin (0.5 μg)
	4	31.66	20.6	44.63	71.9	22.23	39.42	48.74	37.88	24.74	25.23	22.68	33.92	51.34	69.6	81.23	21.11	29.32	59.57	75.61	35.76	33.92	43.32	45.24	15.29	27.97	46.22	33.62	41.34	16.88	76.12	14.54	36.07	39.75	46.47	12.27	30.42	32.24	34.02	44.03	23.78	63.61	67.99	28.06	26.49	26.84	33.82	20.03	30.42
	6	45.98	93.7	64.84	163.34	41.57	46.84	50.95	41.11	46.47	61.79	87.32	44.63	54.59	97.92	205.19	28.06	55.7	57.54	69.76	25.9	36.07	45.24	32.24	41.57	41.91	61.19	109.13	71.24	72.9	95.49	28.32	32.63	43.79	46.72	24.26	24.18	21.55	33.82	90.38	68.47	132.29	119.06	33.12	32.53	61.79	50.16	25.32	36.28
	8	167.1	176.89	301.77	308.29	71.9	140.94	176.89	324.33	70.58	144.88	177.5	195.02	200.55	165.07	464.37	125.44	221.99	201.87	296.19	124.72	150.24	228.74	263.77	74.41	112.45	119.29	165.07	157.4	214.34	223.75	32.33	50.03	97.92	79.09	26.15	45.12	54.45	45.98	144.61	146.47	200.88	232.71	77.51	104.8	109.79	130.06	28.68	31.37
	11	344.67	405.48	632.03	748.82	335.32	524.32	515.02	766.36	474.22	419.3	310.93	753.57	440.06	888	755.16	325.69	467.83	360.47	652.75	571.86	459.78	610.38	672.44	152.69	137.85	242.65	395.06	443.96	369.29	619.4	73.91	159.65	174.19	340.44	111.55	108.69	168.85	139.13	212.62	255.18	402.33	571.2	156.56	145.67	223.75	190.22	78.74	98.53
	13	569.88	638.42	1031.64		589.9	728.43	752.78	1006.37	962.69	1562.72	479.49	1391.09	912.15	1276.03	1344.97	591.25	703.09	847.84	1127.54		1031.64	1194.3	1194.3	465.52	380.77	700.82	767.97	575.84	506.43	1230.31	142.77	276.19	327.05	467.25	186.43	240.05	207.54	207.54	493.74	441.73	688.78	673.92	253.25	410.76	228.74	976.8	102.05	113.34
	15	765.56	874.77	1467.79		969.26	952.44	1033.6	1350.83	987.22	1609.7	789.9		1200.8	1515.39	1745.13	1000.6	726.1	1224.81	1233.61		1031.64	1395.88	1214.95	657.09	748.82	922.11	1041.47	559.39	714.54	1451.74	262.59	304.8	657.09	569.88	342.31	266.54	360.96	504.61	539.44	454.09	837.57	1228.1	254.41	441.17	429.05	851.28	124.24	163.92
d	CD44+ CD8+ T cells					CD3- CD122+ NK1.1+ cells					CD4+ CD25+ Foxp3+ Treg cells
	PBS	IL-2/NARA1 (0.5 μg)	IL-2/NARA1 (1.5 μg)	NARA1leukin (0.5 μg)		PBS	IL-2/NARA1 (0.5 μg)	IL-2/NARA1 (1.5 μg)	NARA1leukin (0.5 μg)		PBS	IL-2/NARA1 (0.5 μg)	IL-2/NARA1 (1.5 μg)	NARA1leukin (0.5 μg)
	0.95	3.08	313.94	151.58		17.14	126.2	91.14	524.7		0.64	1.53	24.05	3.21
	0.42	2.49	631.29	6.13		12.35	45.91	523.25	56.61		0.14	1.06	72.03	0.63
	1.12	2.43	264.86	416.02		48.07	60.66	385.47	208.01		2.31	1.86	8.4	12.88
	12.02	4.07	155.83	6.03		16.83	142.29	115.04	29.25		1.15	1.31	9.62	1.26
	19.32	18.34	323.03	329.86		42.37	46.68	309.9	100.25		0.47	2.33	8.67	1.61
	23.98	3.81	544.44	302.68		28.78	5.38	238.19	180.07		0.98	0.65	6.81	3.45
	15.8	60.27	430.95	1175.61		24.95	129.47	437.78	182.51		1.83	5.88	31.2	2.8
	10.14	115.4	965.06	15.09		15.21	207.46	707.91	10.56		0.66	7.65	28.13	0.88
	47.89	96.2	588.73	524.09		84.61	234.04	636.05	360.6		2.79	4.45	70.98	11.25
	63.85	58.58	1.84	495.89		101.5	202.19	1.37	212.28		5.24	1.84	0.15	6.79
	9.68	152.02	62.46	568.01		17.45	362.94	81.85	307.67		1.01	15.12	3.23	1.82
	2.88	14.37	66.72	151.65		2.34	21.76	107.49	87.55		0.32	1.56	6.49	4.85
	11.49	41.84		105.44		15.08	163.97		81.81		0.5	2.26		5.45
		15.22		181.97			13.04		108.05			0.93		2.11
				69.73					48.27					1.79
				501.59					308.38					1.36
e	TILs					TDLN					Spleen
	PBS	IL-2/NARA1 (0.5 μg)	IL-2/NARA1 (1.5 μg)	NARA1leukin (0.5 μg)		PBS	IL-2/NARA1 (0.5 μg)	IL-2/NARA1 (1.5 μg)	NARA1leukin (0.5 μg)		PBS	IL-2/NARA1 (0.5 μg)	IL-2/NARA1 (1.5 μg)	NARA1leukin (0.5 μg)
	15.9	6.99	13.0526	13.7		34.7	36.5	51.9403	36.9		10.2941	12.4138	34.486	10
	8.34	11.6	8.76471	0.42		24.6	29.5	48.1818	17.4		17.9452	7.41176	17.9874	5.34
	10.2	13.7	31.5493	38.6		25.1	39.9	19.5732	75.4		17.5714	4.82927	21.0227	25.2
	10.4932	9.61	16.1957	0.59		6.85106	38	12.3585	16.9		2.21667	4.09434	7.06767	5.76
	41.4993	7.85714	37.2727	204.409		4.86486	7.83636	17.9381	27.0422		10.5	2.29032	25.3658	62.7273
	24.57	5.86207	80	87.7778		4.90909	8.16129	41.2903	22.2222		1.67059	4.95	48.209	62
	8.63636	10.2532	13.8125	420.588		5.76786	13	50.5172	120.769		6.7033	2.91753	27.6842	106.8
	15.3846	15.0847	34.3011	17.1875		4.32787	12.3286	35.9091	39.6		5.57895	10.1974	19.1089	124
	17.1429	21.6129	8.29412	46.5979		5.78261	12.0253	38.4524	43.2258		9.35294	5.32331	18.6538	31.0526
	12.1818	31.8275	12.381	73.0769		2.45946	10.3684	4.93036	101.429		4.77778	6.79747	6.21622	114
	9.56113	10.0526	19.3333	312.364		1.62687	12.4933	7.67956	125.833		2.43396	8.49438	7.98077	85
	9.09091	9.21053	10.2857	31.2903		3.25317	4.87097	13.5821	23.8		2.21739	3.89873	5.1875	24.8667
	22.8571	18.5		19.3333			4.31925		14.6753		2.77778	4.84091		6.16312
		16.3934		86.1539			1.6359		23.4426			4.61111		23.9706
				39					25					21.8518
				369.863					54.2593					104.348
g	PBS	IL-2/NARA1 (0.5 μg)	IL-2/NARA1 (1.5 μg)	NARA1leukin (0.5 μg)
	24.3	36.1	6.21	2.4
	16.5	17.4	6.47	0.49
	3.33	36.4	3.57	1.14
	39.6	5.58	2.69	1.94
	8.93	1.72	0.91	3.74
	15.7	34.1	4.48	5.28
	36.1	10.8	1.65	1.06
		4.61	5.72	3.29
i	PD1+					PD1+ TIM3+
	PBS	IL-2/NARA1 (0.5 μg)	IL-2/NARA1 (1.5 μg)	NARA1leukin (0.5 μg)		PBS	IL-2/NARA1 (0.5 μg)	IL-2/NARA1 (1.5 μg)	NARA1leukin (0.5 μg)
	31.2	22.3	16.2	2.62		11.8	12.7	8.95	0.77
	37.2	20.2	13.3	4.82		21.7	5.54	14	0.59
	40.9	20.8	9.51	1.94		22.8	9.15	25.8	0.51
	28.7	21.2	11.4	7.73		11.5	10.9	7.32	2.24
	33	19.8	9.96	10.6		7.64	13.6	6.83	1.45
	34.5	21	5.89	3.11		22.2	15.8	1.71	1
	29.4	16.5	38.1	3.26		32.6	24.8	7.86	0.62
	13.4	23.1	21.9	11.5		3.59	6.59	20.9	5.67
	17.9	30.7	16.9	14.4		21.3	31.6	8.29	3.94
	40.1	28.9	36.9	6.49		26.4	37.3	16.7	1.1
			18.7	12.4				12.7	5.49
			16.7	3.21				13.8	1.04
[truncated: 10 more columns]

## Sheet: Fig.5
c, d	PBS	IL-2/NARA1 (0.5 μg)	IL-2/NARA1 (1.5 μg)	NARA1leukin (0.5 μg)
	237	92	53	3
	130	148	101	0
	83	48	37	2
	142	114	115	35
	127	96	64	50
	134	118	83	47
	250	117	32	23
	234	250	170	40
	205	97	200	71
	198	250	48	12
			32
f	days	PBS	IL-2/NARA1 (0.5 μg)	IL-2/NARA1 (1.5 μg)	NARA1leukin (0.5 μg)
	7	1
	14	1	1
	14	1
	21		1	1
	21			1
	28		1		1
	35	0	0	0	0
	35	0	0	0	0
	13		1
	23		1
	27	1		1
	36	1
	36	1
	44	1	1
	50	0	0	0	0
	50		0	0	0
	50			0	0
	50			0	0
	50				0
	20	1	1
	20	1	1
	20	1
	29		1
	29
	37	1		1
	50	0	0	0	0
	50	0	0	0	0
	50		0	0	0
	50			0	0
	50			0	0
	50				0
h		PBS									IL-2/NARA1 (1.5 μg)										NARA1leukin (0.5 μg)										Vaccine										IL-2/NARA1 + Vaccine
	4	24.26	27.88	22.23	37.02	35.24	24.34	18.24	15.53	20.74	16.13	35.14	37.88	24.82	31.37	16.07	18.38	19.33	31.56	31.85	16.07	24.82	41.57	13.86	16.94	14.71	18.24	20.1	19.89	16.69	19.74	25.82	32.24	33.72	33.02	20.31	20.24	21.11	24.58	23.07	22.76	33.52	40.54	20.67	23.07	37.13	12.68	14.37	18.78
	6	70.09	77.69	48.23	49.77	74.58	24.91	35.04	42.15	53.9	24.26	33.12	99.15	59.72	63.3	27.62	23.78	43.08	30.8	49.9	42.97	50.95	86.57	19.6	33.32	14.88	20.38	32.92	26.84	31.66	33.92	48.36	62.39	57.26	78.74	32.24	31.56	25.23	56.41	64.84	30.24	52.14	41.34	20.6	34.32	60.75	15.35	16.13	22.99
	8	156.56	174.78	100.8	164.49	130.06	66.72	72.23	104.8	148.08	36.6	58.7	157.96	119.75	93.7	30.71	38.43	60.6	63.3	49.38	58.99	198.26	152.69	24.91	66.56	41.68	32.72	35.04	49.51	57.26	63.3	100.18	86.75	81.05	195.34	34.22	55.7	63.76	67.67	101.22	34.83	66.87	65.15	27.62	40.09	75.27	15.83	19.33	21.18
	11	391.96	415.02	588.55	506.43	668.03	209.22	299.62	307.42	601.45	243.4	144.08	463.22	171.51	196.96	81.77	124.72	182.08	158.52	159.65	182.39	251.72	470.15	135.81	205.19	112.45	121.16	171.21	154.06	200.23	113.79	216.41	90.57	181.78	347.51	57.97	75.1	144.35	167.1	244.15	204.86	179.93	219.19	97.31	79.62	125.2	25.98	49.77	71.07
	13	672.44	798.13	820.63	1114.08	942.26	477.14	496.14	571.2	765.56	211.26	473.05	831.61	400.25	569.22	141.98	219.88	213.99	240.05	242.65	351.79	384.31	556.79	254.02	384.31	168.85	300.48	265.75	262.98	446.2	170.32	285.24	152.69	170.91	394.54	93.31	177.5	221.64	242.28	317.58	360.96	383.29	591.92	184.87	146.74	166.23	32.53	69.44	89.6
	15	990.08	1404.28	1706.47	1428.49	1335.64	622.19	773.61	638.42	896.89	343.72	588.55	914.86	491.34	835.01	182.39	276.19	308.73	323.42	360.96	323.42	388.89	569.88	488.36	393.51	273.76	293.22	359.01	373.75	475.39	256.34	513.79	206.2	209.9	637.7	162.49	192.77	228.38	359.5	361.44	464.37	666.57	511.33	194.37	342.31	311.37	82.68	114.92	126.88
i, j	PBS	IL-2/NARA1 (1.5 μg)	NARA1leukin (0.5 μg)	Vaccine	IL-2/NARA1 + Vaccine	NARA1leukin + Vaccine
	37	34	11	27	7	0
	74	19	16	19	17	1
	54	41	25	38	12	0
	128	23	8	52	29	0
	47	14	6	29	16	0
	6	6	1	6	7	1
	11	5	2	3	1	0
	12	4	1	5	4	1
	22	5	0	8	3	2
		3	4	6	2	0
					0	1
[truncated: 13 more columns]

## Sheet: Fig.6
b, c	days	PBS												hIL-2/NARA1 (1.5 μg)												NARA1leukin (0.5μg)
	4	0	0	0	0	3.08	6.22	2.58	7.21	4.42	3.69	5.27	5.15	0	0	0	0	9.15	24.26	8.07	0	15.83	6.96	5.27	4.24	0	0	0	10.89	6.32	5.72	26.58	1.15	16.26	9.93	8.58	6.52	0
	7	49.25	0	24.02	33.12	27.62	23.7	34.12	41.45	50.95	51.74	33.92	52.55	9.2	23.78	32.53	24.91	27.88	28.59	28.86	8.22	28.86	46.35	34.42	61.79	23.54	26.24	19.26	7.8	7.25	9.37	83.41	33.92	48.74	23.54	17.2	20.89	8.22
	9	89.22	25.9	42.38	72.56	39.42	70.41	36.07	46.47	114.7	72.23	44.63	64.22	24.34	68.63	35.14	27.44	52.01	57.12	74.58	9.58	42.5	58.26	56.69	86.19	31.75	34.63	26.92	36.92	14.31	9.54	80.69	17.01	93.9	48.1	16.88	26.07	13.48
	11	210.92	64.38	41.34	101.84	66.24	159.93	92.91	92.91	103.74	129.57	115.61	83.41	16.57	88.65	74.24	55.01	129.08	93.31	115.83	14.25	45.61	101.64	83.05	178.41	28.24	58.55	27.79	48.48	34.73	18.58	102.89	55.99	92.32	114.24	39.53	28.41	38.32
	14	215.03	142.25	235.26	242.65	193.73	428.51	171.21	190.85	189.58	359.98	230.9	177.5	124.24	104.38	178.71	320.27	222.69	202.53	226.95	16.38	137.85	260.62	239.68	292.37	86	100.39	96.3	94.89	116.29	39.31	215.72	131.79	222.34	140.94	66.09	149.42	37.24
d-f	PBS	hIL-2/NARA1 (1.5 μg)	NARA1leukin (0.5 μg)
	3	2	0
	7	4	2
	4	1	0
	8	0	0
	6	0	0
	2	1	0
	4	0	0
	1	2	0
	0	0	0
	4	1	0
	6	1	0
	6		0
			0
h, i	days	PBS													hIL-2/hNARA1 (1.5 μg)							NARA1leukin (0.5 μg)
	7	30.99	27.88	54.45	25.9	23.86	30.99	26.32	42.15	35.24	32.63	26.58	22.53	47.72	30.05	24.02	27.53	15.95	29.87	27.79	21.25	24.58	15.23	29.5	31.08	15.71	25.98	21.03	28.5	48.74	17.26	23.46	24.42	22.23	33.92	11.61
	9	37.88	33.92	91.74	42.61	40.88	38.98	38.32	53.9	52.41	57.54	72.9	48.48	105.02	48.87	52.55	57.26	21.85	74.58	35.66	86.75	54.59	30.15	38.65	51.74	40.31	41.34	37.24	36.6	20.81	16.82	43.91	61.79	73.74	65.77	40.65
	12	116.52	102.68	228.38	60.16	59.42	56.69	43.32	76.99	63.15	71.4	90.96	57.54	145.41	62.24	33.52	26.32	32.63	94.1	45.36	100.18	52.55	45	71.9	110.67	84.33	57.83	44.63	56.69	56.13	40.31	33.52	69.76	70.25	70.41	66.4
	14	151.32	92.52	161.06	76.99	98.12	93.11	74.41	150.24	75.1	69.27	58.84	78.56	112.67	120.22	52.68	46.59	51.08	89.99	61.79	108.47	45.73	34.42	52.68	86.75	51.08	73.4	54.45	71.73	124.24	55.43	45.73	100.59	94.3	76.82	144.61
	16	244.9	140.16	225.17	113.34	167.1	138.36	91.54	154.62	134.8	105.44	153.51	145.14	284	170.91	81.96	54.32	72.73	200.55	184.87	199.9	62.7	51.48	115.83	113.34	95.49	103.11	64.53	105.23	142.25	67.19	210.24	206.87	157.12	149.15	222.34
	19	333.01	243.4	282.34	274.97	299.19	232.71	198.91	315.8	174.19	182.08	252.87	183.32	283.17	264.95	103.53	89.99	73.57	217.45	222.69	262.98	194.05	79.27	138.1	161.35	136.32	128.34	110.23	215.03	170.03	83.41	228.38	202.86	186.12	194.37	384.81
	21	403.9	300.04	478.32	292.79	370.28	322.97	320.27	375.25	192.77	139.65	208.55	167.68	262.59	388.89	169.15	257.89	162.49	288.58	279.46	291.53	375.25	140.68	286.49	293.22	266.94	155.45	204.86	229.46	224.81	141.2	304.37	278.23	240.42	277.01	401.29
	23	499.76	421.46	752.78	286.49	445.64	449	442.84	463.79	279.05	338.57	317.58	291.53	491.34	440.62	315.8	192.45	200.23	297.47	316.24	395.06	654.92	200.55	430.69	408.11	443.4	171.51	213.99	216.06	220.23	167.1	492.54	348.45	334.39	327.96	420.38
	26	606.93	457.5	818.95	446.76	589.22	474.8	560.04	669.5	363.88	400.77	429.05	387.87	511.33	644.84	487.17	313.58	258.67	408.11	355.15	436.19	700.82	258.28	536.9	447.32	552.9	266.14	292.37	260.62	286.91	245.65	520.59	400.25	477.14	485.99	483.62
	28	673.92	622.19	794.83	702.33	693.28	703.09	723.78	835.86	427.96	452.96	468.41	427.96	661.45	775.23	701.58	396.09	442.29	504	603.5	683.55	676.13	280.69	644.12	491.34	430.69	391.96	406.01	413.42	470.73	351.31	665.1	639.84	529.96	520.59	533.1
j-l	PBS	hIL-2/hNARA1 (1.5 μg)	NARA1leukin (0.5 μg)
	6	6	0
	17	7	1
	31	18	4
	9	7	4
	6	4	0
	21	3	0
	11	8	4
	12		4
	6		1
	2		2
	13		0
	8		1
	5		0
			0
			0

## Sheet: Supp. Fig.1
a	Spleen counts
		CD8+CD44+			CD3-NK1.1+CD122+			CD4+CD25+FoxP3+
	PBS	0.843077	0.89	1.13	6.34341	1.41	2	1.49006	0.19	0.28
	hIL-2/NARA1	3.101	19.56	17.64	12.9654	16.22	24.99	1.818	2.35	2.51
	0.25 μg	18.6443	10.5445		39.8114	40.388		1.68808	1.89891
	0.5 μg	27.162	35.1444		55.123	48.4087		2.31105	1.94579
	1 μg	51.9318	51.5096		94.1526	36.9949		0.901867	1.77599
	LN counts
		CD8+CD44+			CD3-NK1.1+CD122+			CD4+CD25+FoxP3+
	PBS	0.146503	1.55	1.12	0.10145	0.1	0.06	0.390497	0.41	0.26
	hIL-2/NARA1	1.44427	3.55	3.71	0.394456	0.11	0.18	0.78111	0.76	0.75
	0.25 μg	4.91882	1.68959		0.054716	0.469067		0.369756	0.454489
	0.5 μg	5.82071	9.48063		1.2059	1.41666		0.763534	0.821666
	1 μg	5.65532	9.92398		2.24673	1.27879		0.466034	0.573064
	Spleen Ki67
		CD8+CD44+		CD3-NK1.1+CD122+		CD4+CD25+FoxP3+
	PBS	24.7	38.2	29.2	36.5	17.6	24.7
	hIL-2/NARA1	88.3	95.2	92	96.4	60.6	64.9
	0.25 μg	93.8	91.5	86.7	84.3	28.1	29.4
	0.5 μg	96.9	94.8	91.3	90.2	28.4	30.4
	1 μg	93.9	95.4	95.4	94	33.3	32.4
b	ALT		NARA1leukin
	PBS	IL-2/NARA1	1 μg	0.5 μg	0.25 μg
	70	99	420	68	107
	49	144	76	114	69
	46
	AST		NARA1leukin
	PBS	IL-2/NARA1	1 μg	0.5 μg	0.25 μg
	30	33	102	21	25
	15.3	38	28	25	24
	18
	Pulmonary wet weight
			NARA1leukin
	PBS	IL-2/NARA1	1 μg	0.5 μg	0.25 μg
	0.1521	0.2088	0.2402	0.1941	0.1544
	0.1607	0.1631	0.205	0.1924	0.1723

## Sheet: Supp. Fig.2
b	Spleen
		CD8+ CD44+																CD3- NK1.1+ CD122+																CD4+CD25+Foxp3+
	PBS	3703000	4071480	3901560	1915200	3200400	2459440	2865780	2866240	2626680	1045760	3931920	1842120	3856500				3258640	5283600	4884880	2649600	2768600	3446680	2067120	3352960	2428440	5885440	5486400	2311680	3188040				359720	226884	222040	864000	304800	1472200	427518	513760	280840	218880	1615440	830760	1388340
	IL-2/NARA1 (0.5μg)	3525120	2898000	4110480	6015240	8779860	6284520	10442700	27621000	13310400	14219760	17962560	12270720	17380800	3346560			10412160	5497000	8926800	12196800	12530880	7681080	10701000	18425880	10133200	12710400	10596960	10637280	25132800	2943360			283968	391000	851160	1469160	3833460	1269600	3579300	2708640	2500400	2091920	2114640	3147360	3590400	725760
	IL-2/NARA1 (1.5μg)	343170000	151351200	109557000	24759600	10192000	90698400	196724000	142202400	148759200	11743800	17430000	64316700					49941000	17622360	50100120	6901080	1558200	4857840	26329600	22988160	28422720	1582860	7140000	23419200					9951000	8414280	5211360	3503220	401800	1881360	7106000	7441680	7974720	1889220	2184000	12398400
	NARA1leukin (0.5 μg)	52764400	6594000	41420000	1423520	29890800	17112000	96600600	28420800	19965600	83676000	120972000	12323920	38844300	51149400	19788600	96048000	37314680	2730000	10716000	3124800	3942120	1918200	10347480	4767360	4788360	12478000	10389360	3849160	5900400	7688100	4393740	11325660	334048	490000	300200	208320	476520	276000	904500	229200	642960	734000	1423200	495600	6302700	2133840	905580	920460
	TDLNs
		CD8+ CD44+																CD3- NK1.1+ CD122+																CD4+CD25+Foxp3+
	PBS	874200	802900	997500	1101240	1285200	1512000	804270	1338480	1189020	1730820	791340	2356690					199950	222000	318250	112860	178500	162400	94620	152100	120690	291640	99220	311780					330150	377400	465500	160740	264180	308000	139440	309270	205620	703740	486420	724430
	IL-2/NARA1 (0.5μg)	3830280	1866130	2200610	1951950	1973980	4478100	5014230	4349520	4522000	4854080	5303420	3660240	2309200	363660			375240	231380	417920	350350	293120	619500	375820	262080	318920	271040	311300	436320	190760	37620			962880	779650	790130	532350	251900	548700	385710	352800	376040	468160	424500	751440	534630	222300
	IL-2/NARA1 (1.5μg)	24046800	26871000	8089200	11672100	10144200	17664000	20392800	18328000	29037700	4177200	5685100	9191000					608080	405600	428400	222750	198220	227700	278400	336400	620310	99120	339470	318150					462970	557700	413280	944460	565510	427800	403680	510400	755160	847240	740290	676700
	NARA1leukin (0.5 μg)	19546000	6691200	9900000	6413000	6816000	6984000	32028000	8731800	10813800	16386800	28267200	8020600	7638800	9809800	9526500	24319000	498760	451520	986400	381150	120700	139680	561000	226380	298590	265420	430560	256120	209560	260680	512460	572700	492020	418880	388800	508200	252050	314280	265200	220500	250170	161560	224640	337000	520520	418460	381060	448200
c	days	PBS							NARA1leukin (0.5 μg)								NARA1leukin (0.5 μg) + DT (d4)
	4	7.84	19.6	20.53	21.4	26.32	36.18	48.48	9.03	21.85	12.84	12.11	29.96	23.86	38.32	54.87	11.27	24.34	12.89	18.31	24.34	28.32	39.09
	6	33.02	63.46	81.96	27.62	56.13	127.13	172.69	23.46	17.07	21.7	18.18	32.72	39.64	68.15	63.76	18.64	19.4	45.73	28.86	41.91	51.74	58.26
	8	56.97	97.72	218.14	94.49	141.98	179.02	443.4	24.74	29.68	50.03	72.23	56.41	60.45	65.46	167.1	21.55	37.99	121.16	36.07	41.45	43.79	53.9
	11	373.25	183.63	254.79	298.33	413.95	397.65	812.25	65.62	63.46	111.78	166.52	172.4	186.43	207.2	390.42	33.72	44.76	221.29	21.85	35.14	44.63	48.61
	13	835.86	595.99	675.39	497.95	468.41	653.47	1219.32	241.91	252.1	225.17	371.27	248.67	262.59	313.13	489.55	25.98	54.73	263.77	12.16	20.81	36.07	52.14
	15	1261.41	997.73	923.93	808.08	958.02	838.42	2100.68	386.34	503.39	525.57	515.63	313.58	548.39	589.9	639.13	43.56	54.73	246.4	12.57	17.72	32.04	72.23
e		CD44+								CD44+ CD62L+								CD62L+
	PBS	69.5	38.2	46.9	50.4	6.58	25.9	59.4		19.5	58.5	27.3	24.8	92.4	46.1	14.7		8.15	2.4	17.3	22.7	0.91	26.6	22.5
	IL-2/NARA1 (0.5μg)	63	41.2	63.6	7.66	43.1	47.1	59.7	44.2	29.8	37.4	22.7	47.5	28.5	44.9	24.3	41.9	5.22	16.2	9.37	44.8	12.8	7.33	13.3	10.9
	IL-2/NARA1 (1.5μg)	37.9	37.3	26.4	40.3	41.8	44.1	39.1	25	54.7	57.6	31.1	49.4	51.8	54	38	74.7	4.46	3.7	28.9	7.08	4.39	1.45	16.2	0.67
	NARA1leukin (0.5 μg)	23.8	6.55	67	9.05	12.5	42.6	10.2	24.7	53.6	87.9	27.5	90.1	86.5	34.6	88.7	73.4	18.1	5.05	3.64	0.69	0.84	19.9	1.04	1.33
f	CD69
	PBS	IL-2/NARA1 (0.5μg)	IL-2/NARA1 (1.5μg)	NARA1leukin (0.5 μg)
	13.2	33.2	14.3	12.1
	25.3	16.7	22.9	22.5
	30.2	40.6	11.4	8.66
	32.1	6.22	33.2	23
	33.9	17.4	25.3	34
	26.6	30.9	16.1	31.4
	51.5	24.9	36.2	16.8
		44.3	25.2	45
	CXCR3
	PBS	IL-2/NARA1 (0.5μg)	IL-2/NARA1 (1.5μg)	NARA1leukin (0.5 μg)
	56.5	27.5	47	64.7
	57.1	52.4	58.7	82.6
	42.8	30.5	40.1	35.4
	49.3	48.6	60.6	96.7
	93.4	45.7	75.3	87.3
	49	78.2	82	64.4
	24.8	66.8	53.4	93.2
		71.6	94.2	79.4
	KLRG1
	PBS	IL-2/NARA1 (0.5μg)	IL-2/NARA1 (1.5μg)	NARA1leukin (0.5 μg)
	16.1	2.69	4.64	3.7
	6.23	5	7.35	0.82
	8.42	3.12	3.43	0.67
	11	1.59	7.66	2.27
	1.19	7.32	8.75	1.78
	3.05	6.74	11.6	7.75
	6.82	4.79	5.94	1.36
		8.67	5.19	1.69
g	ALT
	PBS	IL-2/NARA1 (0.5 μg)	IL-2/NARA1 (1.5 μg)	NARA1leukin (0.5 μg)
	36	46	30	40
	10	48	26	28
	30	40	36	36
	36	76	26	96
	64	36	36	30
	120	36	34	32
	28	40	36	118
	36	32	26	40
	26	14	52	52
	30	18		42
				72
				102
				36
				72
	AST
	PBS	IL-2/NARA1 (0.5 μg)	IL-2/NARA1 (1.5 μg)	NARA1leukin (0.5 μg)
	764	594	226	390
	338	898	200	392
	614	512	220	398
	466	496	292	232
	452	628	238	282
	700	790	210	428
	434	384	262	320
	330	470	278	452
	336	276		374
	552	258		496
		298		504
				416
				646
	Pulmonary wet weight
	PBS	IL-2/NARA1 (0.5 μg)	IL-2/NARA1 (1.5 μg)	NARA1leukin (0.5 μg)
	0.1231	0.1243	0.2461	0.215
	0.1782	0.1302	0.2246	0.2198
	0.0752	0.1303	0.2297	0.1986
	0.133	0.1203	0.1844	0.21
	0.1714	0.1306	0.1206	0.1858
	0.1111	0.1356	0.1449	0.1545
	0.1237	0.1429	0.1384	0.1812
	0.0861	0.1171	0.1405	0.1828
	0.0894	0.0948	0.194	0.1617
	0.1086	0.0937	0.1405	0.1576
	0.1158	0.1198	0.1555	0.1437
	0.1239	0.1257	0.1897	0.1566
	0.1287	0.1322		0.2189
		0.1188		0.1844
				0.171
				0.2077

## Sheet: Supp. Fig.3
a	CD8+ T cells											CD4+ CD25+ T cells
		hIL-2		hIL-2/NARA1 (1:1)		NARA1leukin		H9-Fc				hIL-2		hIL-2/NARA1 (1:1)		NARA1leukin		H9-Fc
	1000	313	418	229	356	275	396	230	374		1000	439	459	337	423	374	433	326	348
	100	244	330	122	202	224	328	274	254		100	365	367	304	389	296	398	377	353
	10	114	183	43.6	71.6	85.2	169	222	105		10	343	373	273	331	113	264	354	319
	1	44.6	78.8	29.7	46.6	39.8	60.5	104	51.2		1	301	360	260	334	33.9	89.9	328	295
	0.1	33.9	55.6	26.4	38.3	30.6	39.3	48.8	36		0.1	324	341	247	287	21.5	47	352	143
	0.01	30.6	52.3	23.6	38.9	31.7	36.8	34.1	32		0.01	312	370	177	294	26.9	43.7	153	43
	0.001	24.2	41.6	23.6	37.7	26.4	29.7	32	31.3		0.001	237	331	114	260	26.1	30.7	53.1	27.2
b	CD44+ CD8+ T cells					CD3- NK1.1+ cells					CD4+ CD25+ Foxp3+ Treg cells
	PBS	IL-2/NARA1 (1.5 μg)	NARA1leukin (0.5 μg)	H9-Fc (1.5 μg)		PBS	IL-2/NARA1 (1.5 μg)	NARA1leukin (0.5 μg)	H9-Fc (1.5 μg)		PBS	IL-2/NARA1 (1.5 μg)	NARA1leukin (0.5 μg)	H9-Fc (1.5 μg)
	3.77	76	76.9	34.6		15.1	83.5	78.5	39.7		15.9	54.1	24.4	19.4
	2.71	92.2	75.5	27.3		12.9	93	74.5	21.1		13.5	68	13.7	14.7
	24.3	95.9	93.4	64.5		15	88.5	91	74.7		14.4	78.4	47.1	43.1
	26.8	81.2	94.8	67.5		20.5	87.9	93.3	77.8		16.5	65.9	38.5	57.4
c, d	days	PBS									IL-2/NARA1 (1.5 μg)								NARA1leukin (0.5 μg)								H9-Fc (1.5μg)
	4	36.92	40.43	41.22	36.39	26.75	26.24	21.85	32.33	37.02	25.07	28.59	19.54	15.47	20.74	32.14	27.79	31.47	18.24	25.73	31.85	15.53	22.61	25.32	21.7	26.58	29.32	41	58.7	25.98	29.41	36.6	32.92	40.54	37.99
	6	96.7	161.92	203.2	48.36	61.34	63.46	36.71	57.54	56.69	43.56	37.45	58.99	30.24	33.02	38.98	31.47	62.39	54.87	46.72	71.9	32.53	33.02	39.75	50.82	55.7	70.91	110.01	249.05	30.89	33.22	45.49	44.76	45	115.15
	8	369.78	450.13	409.17	162.2	198.26	227.67	148.61	211.26	168.27	120.69	149.69	349.41	32.04	60.01	88.84	67.83	122.34	144.61	111.55	133.29	52.55	82.68	62.39	121.16	100.39	110.23	308.73	390.42	42.15	90.57	118.36	73.74	78.04	259.45
	11	497.95	787.44	811.41	629.21	744.08	670.23	113.79	412.88	491.94	96.3	194.37	291.53	107.6	151.32	241.16	119.99	242.65	298.76	260.62	424.16	110.01	186.75	184.25	235.26	394.02	435.08	803.92	502.78	125.92	335.78	357.08	238.94	608.31	477.14
	13	873.89	1091.54	1466.55	772.81	1047.39	1105.85	406.01	691.77	861.67	277.01	195.02	598.03	231.26	427.42	415.55	515.63	401.29	265.35	467.83	669.5	291.95	582.5	246.03	315.8	719.92	886.23	1162.19	1164.31	284.83	539.44	562.66	855.6	693.28	854.73
	15	1343.8	1905.59	1784.36	1082.41	1301.03	1347.31	495.54	1020.9	997.73	417.15	433.43	1148.46	413.95	657.82	661.45	670.23	567.9	335.78	652.03	729.98	363.39	713.77	337.64	382.79	668.77	852.14	1258.06	1457.9	513.79	838.42	690.27	1084.44	821.47	1048.38

## Sheet: Supp. Fig.4
a	CD44+ CD8+ T cells					CD3- NK1.1+ cells					CD4+ CD25+ Foxp3+ Treg cells
	PBS	IL-2/NARA1 (0.5 μg)	IL-2/NARA1 (1.5 μg)	NARA1leukin (0.5 μg)		PBS	IL-2/NARA1 (0.5 μg)	IL-2/NARA1 (1.5 μg)	NARA1leukin (0.5 μg)		PBS	IL-2/NARA1 (0.5 μg)	IL-2/NARA1 (1.5 μg)	NARA1leukin (0.5 μg)
	54.84	91.12	2038.85	10706.7		23.91	49.85	136.15	958.73		3.12	5.3	16.93	29.69
	25.01	152.31	1843.96	4439.8		13.1	28.41	77.94	154.55		1.96	6.71	29.78	14.05
	54.98	224.14	283.2	3116.45		23.75	36.55	28.06	41.61		3.9	5.91	5.68	13.35
	64.08	33.68	1088.14	2352.37		15.34	9.92	55.55	69.85		3.24	1.76	9.64	2.41
	18.51	75.4	1551.25	1411.38		15.94	19.8	22.81	153.5		1.18	4.8	13.69	4.26
	5.45	77.26	176.78	332.53		2.43		27.36	29.88		0.51	5.47	11.95	1.66
	3.92	50.79	759.26	182.4		1.11		100.74	10.08		0.32	3.34	23.32	1.97
	7.81	13.24	754.83	416.58					29.48		1.05	0.74	6.14	2.79
	8.05	12.36	165.79	233.24							0.53	1.45	3.06	2.59
	3.97		483.47	2350							0.58		3.17	2.76
	4.68		902.75								0.39		3.45
b	Lung					Spleen
	PBS	IL-2/NARA1 (0.5 μg)	IL-2/NARA1 (1.5 μg)	NARA1leukin (0.5 μg)		PBS	IL-2/NARA1 (0.5 μg)	IL-2/NARA1 (1.5 μg)	NARA1leukin (0.5 μg)
	17.5833	17.2069	120.4	360.656		3	10.6061	34.3182	47.6667
	12.7273	22.7059	61.9149	316		2.36709	7.22222	24.2342	70.2632
	14.0833	37.9091	49.8876	233.529		1.71818	5.85075	8.80189	51.7778
	19.7895	19.1489	112.857	976.667		1.73034	3.03077	23.6765	81.8367
	15.6522	15.7083	113.333	331		1.5	4.5614	22.1854	82.1739
	10.6977	14.1333	14.7885	200		1.27027	2.65244	9.1875	97.3809
	12.1875	15.1936	32.5532	92.6829		1.43262	3.07576	18.5517	51.0769
	7.40741	17.8333	122.903	149.296		1.34677	5.45801	27.1318	61.5
	15.2874	8.5	54.25	90		1.57009	4.43523	13.1707	55.7143
	6.79012		152.353	852.273		1.36364		25.3788	37.8182
	12.0408		261.667			1.53846		26.1151
